# Supplementary material for: Evidence of Physiological Comodulation During Human–Animal Interaction: A Systematic Review
Source: Ann N Y Acad Sci. 2026 Jun 4;1560(1):e70299. doi: 10.1111/nyas.70299 (PMC13238372; doi:10.1111/nyas.70299)
Supplement: Supplementary file 2 — Supplementary Materials: Supp2‐Zotero‐Collection.zip [file NYAS-1560-0-s002.zip]

Archive with 36 entries (32 files):
- Supp2_Zotero_Collection/
- Supp2_Zotero_Collection/new searches/
- Supp2_Zotero_Collection/new searches/Animal Study Repository.htm
- Supp2_Zotero_Collection/new searches/Consensus.htm
- Supp2_Zotero_Collection/new searches/EMBase.htm
- Supp2_Zotero_Collection/new searches/Google Scholar.htm
- Supp2_Zotero_Collection/new searches/PubMed.htm
- Supp2_Zotero_Collection/new searches/scopus_export_Feb 5-2026_ed8094e3-abfa-443c-ac59-6666c7a10b31.htm
- Supp2_Zotero_Collection/new searches/scopus_export_Feb 5-2026_fa3ebad6-0b1a-4194-af46-609c1bd6c2a1.htm
- Supp2_Zotero_Collection/new searches/text screened.htm
- Supp2_Zotero_Collection/text screened/
- Supp2_Zotero_Collection/text screened/All text screened.htm
- Supp2_Zotero_Collection/text screened/Citing Papers 1.htm
- Supp2_Zotero_Collection/text screened/Citing Papers 2.htm
- Supp2_Zotero_Collection/text screened/Citing Papers 3.htm
- Supp2_Zotero_Collection/text screened/Consensus.htm
- Supp2_Zotero_Collection/text screened/Correlated 1.htm
- Supp2_Zotero_Collection/text screened/correlated 2.htm
- Supp2_Zotero_Collection/text screened/Correlated 3.htm
- Supp2_Zotero_Collection/text screened/EMBase.htm
- Supp2_Zotero_Collection/text screened/Google Scholar.htm
- Supp2_Zotero_Collection/text screened/Scopus.htm
- Supp2_Zotero_Collection/text screened/Shared.htm
- Supp2_Zotero_Collection/title screened/
- Supp2_Zotero_Collection/title screened/Animal Study Repository.htm
- Supp2_Zotero_Collection/title screened/Cochrane.htm
- Supp2_Zotero_Collection/title screened/Consensus -  EEG prompt.htm
- Supp2_Zotero_Collection/title screened/Consensus -  fNIRS prompt.htm
- Supp2_Zotero_Collection/title screened/Consensus -  heart rate prompt.htm
- Supp2_Zotero_Collection/title screened/Consensus -  Oxytocin prompt and Cortisol prompt.htm
- Supp2_Zotero_Collection/title screened/Consensus -  PPG prompt.htm
- Supp2_Zotero_Collection/title screened/Consensus - Breath prompt.htm
- Supp2_Zotero_Collection/title screened/EMBase.htm
- Supp2_Zotero_Collection/title screened/Google Scholar.htm
- Supp2_Zotero_Collection/title screened/PubMed.htm
- Supp2_Zotero_Collection/title screened/Scopus.htm
