# Supplementary material for: Evidence of Physiological Comodulation During Human–Animal Interaction: A Systematic Review
Source: Ann N Y Acad Sci. 2026 Jun 4;1560(1):e70299. doi: 10.1111/nyas.70299 (PMC13238372; doi:10.1111/nyas.70299)
Supplement: Supplementary file 3 — Supplementary Materials: Supp3‐Data‐Collection‐Form.xlsx [file NYAS-1560-0-s010.xlsx]

## Sheet: Foglio1
Name	Year	Animal species involved	Number of human and animal participants	non healthy (human) / non wild-type (animal) participants	Interaction Context	Behavioural measures	Measured physiological parameter(s)	Sampling	Index used	analysis description	data analysis category	outcome
(A. L. Baldwin et al., 2023)	2023	Horse	24 Humans 3 Animals	none	AAI	Video + custom ethogram	Heart Rate	Zephyr Bioharness (humans) Polar RS800CX (horses)	HRV: SDRR, RMSSD, %VLF, %LF, %HF (componenti spettrali della HRV))	Peak frequency analysis after FFT	Time-Series Coupling	partial
(Baldwin et al., 2021)	2021	Horse	24 Humans 1 Animal	individuals with age-related conditions such as: Alzheimer’s disease Parkinson’s disease Stroke Multiple sclerosis Mobility impairments (wheelchair, walker, cane)	AAT	qualitative interviews + evaluation of words used as positive/neutral/negative	Heart Rate	Zephyr Bioharness BT (humans) Polar RS800CX (horses)	Heart Rate (HR) Heart Rate Variability (HRV): SDRR (Standard Deviation of RR intervals) RMSSD (Root Mean Square of Successive Differences) %VLF (Very Low Frequency power)	Fast Fourier Transform (FFT) used to identify HRV frequency peaks. Coupling was defined as matching HRV frequency peaks (to 3–4 decimal places) between horse and human.	Time-Series Coupling	partial
(Buttner et al., 2015)	2015	Dog	58 Humans 58 Animal	none	COMPETITIVE SPORT	Dog personality, attachment, empathy Observed post-competition behaviors	Cortisol Testosterone	Saliva sampling + EIA assay baseline (recruitment) 5 min post competition (dogs) 20 min post competition	Cort - ng/mL % change from baseline T - pg/mL; % change from baseline	Pearson correlation Structural equation modelling (SEM) to test: ΔCORT human → ΔCORT dog ΔCORT dog → ΔCORT human	Structural Equation Modelling	significant
(Byrne & Arnott, 2024)	2024	Dog	28 Humans 28 Animal	none	COMPANIONSHIP	STAIS-5 MDORS Video + custom ethogram	Heart Rate	Polar® H10 heart rate monitor	HR (bpm), HRV (RMSSD)	Linear regression: human HR variation → dog HR variation.	Linear Regressions	significant
(Callara et al., 2024)	2024	horse	22 Humans 20 Animals	none	AAI	Video + custom ethogram	Heart Rate	ECG (wearable textile, 250 Hz)	HRV analyzed in two frequency bands: LF (Low Frequency): 0.04–0.15 Hz (sympathetic + parasympathetic). HF (High Frequency): 0.15–0.4 Hz (parasympathetic).	Directed Coherence (DC - directional physiological coupling in the frequency domain).	Time-Series Coupling	significant
(Friend et al., 2023)	2023	Horse	18 Humans 4 Animals	individuals undergoing residential treatment for substance use disorder (SUD)	AAT	none	Heart Rate; Cortisol;	Cort: Salimetrics ELISA (salivary) weekly sessions * 3 weeks pre/post control period and treatment (21 min both) Fitbit Inspire 2 (humans), Polar Equine HR Monitor	µg/dL bpm	Spearman correlation	discrete-Time Correlation Analysis	partial
(Gnanadesikan, King, et al., 2024)	2024	dog	55 Humans 55 Animals	subset of participants was enrolled in a clinical trial funded by the NIH, excluding children with neurodevelopmental or endocrine disorders and those on psychoactive medications.	COMPANIONSHIP	Video + custom ethogram	Oxytocin	Saliva & urine sampling + Arbor Assays ELISA upon arrival - T1 after 15 min (saliva) -T2 after 50 min (urine) - T3	pg/mL AUCi (change from baseline) Saliva DNA + bisulfite sequencing + pyrosequencing	Bayesian model: fit univariate models using dog AUCi as the outcome variable and child AUCi as a predictor variable	Generalized Linear Mixed Models	partial
(Grigg et al., 2022)	2022	Dog	40 Humans 40 Animals	none	COMPANIONSHIP	Video + custom ethogram	Heart Rate	Polar H10 + Kubios HRV 1000 Hz	HR (mean freq) HRV (RMSSD HF log)	Pearson Correlation	discrete-Time Correlation Analysis	partial
(Guidi et al., 2016)	2016	Horse	14 Humans 1 Animal	none	AAI	none	Heart Rate	Smartex textile system (250 Hz)	HRV	Dynamic Time Warping	Time-Series Coupling	significant
(Handlin et al., 2012)	2012	Dog	10 Humans 10 Animals	none	COMPANIONSHIP	MDORS Video + custom ethogram	Cortisol; Oxytocin;	Blood sampling + EIA (0, 1, 3, 5, 5, 15, 30, 60) min post start interaction	Ox: pmol/L Cort: nmol/L	Spearman correlation	discrete-Time Correlation Analysis	partial
(Harvie et al., 2021)	2021	dog	68 Humans 68 Animals	none	COMPANIONSHIP	BFI DPQ Video observation (stressor)		Saliva sampling + ELISA 60 s before wals 60 s after start mean point of walk end of walk (14 min c.ca) Polar® H10 (dogs), OH1 (owners)	µg/dL bpm continuously during walk (15 min)	HR difference (calculated as the variation between the experimental timepoints) variance tested with Generalized Linear Mixed Models (GLMM) .	Generalized Linear Mixed Models	absent
(Hockenhull et al., 2015)	2015	Horse	17 Humans 17 Animals	none	NON COMPETITIVE SPORT	none	Heart Rate	Polar RS800 (telemetric)	HR (bpm)	Spearman’s Rank Order Correlations of HR time series	discrete-Time Correlation Analysis	partial
(Holder et al., 2024)	2024	Dog	8 Humans 4 Animals	none	COMPANIONSHIP	none	Heart Rate	Synchronised wearable system (SySy) Custom chest Patch for humans e Custom harness for dogs 200 Hz	HR, HRV (SDNN, RMSSD)	Pearson correlation; Dynamic time-warping methodology,	Time-Series Coupling	absent
(Janczarek et al., 2013)	2013	Horse	2 Humans 40 Animals	none	NON COMPETITIVE SPORT	none	Heart Rate	Polar S810 (telemetric)	HR (mean bpm)	Pearson Correlation	discrete-Time Correlation Analysis	partial
(Jones & Josephs, 2006)	2006	Dog	83 Humans 83 Animals	none	COMPETITIVE SPORT	Video + custom ethogram	Cortisol (dogs); Testosterone (humans);	Cort: Saliva sampling + DSL ELISA T: Saliva sampling + Salimetrics ELISA T1: ~90 min before competition T2: ~20 min after results	pg/mL	Linear Regression	Linear Regressions	partial
(Kang & Yun, 2016)	2016	Horse	23 Humans 24 Animals	none	COMPETITIVE SPORT	none	Cortisol	Saliva sampling + Salimetrics ELISA assay baseline immediately before lesson immediately after lesson 1 hour post lesson dt ~ 3h	nmol/L	Pearson Correlation	discrete-Time Correlation Analysis	partial
(Katayama et al., 2019)	2019	Dog	34 Humans 34 Animals	none	COMPANIONSHIP	STAI Video + custom ethogram	Heart Rate	ECG TSND121 + TS-EMG01 (ATR-Promotions) 1000 Hz	RRI , SDNN – standard deviation of normal-to-normal R-R intervals, RMSSD	dog-owner HRV time series correlation coefficients	time series correlation	significant
(Koskela et al., 2024)	2024	Dog	29 Humans 29 Animals	none	COMPANIONSHIP	ATQ-R MDORS	Heart Rate	ECG Bittium Faros 180	ECG : HRV (RMSSD)	Spearman correlation Multivariate linear regression.	Linear Regressions	significant
(Lanata et al., 2016)	2016	Horse	11 Humans 1 Animals	none	AAI	none	Heart Rate	ECG (textile electrodes, 250 Hz)	HRV	Coherence (Magnitude Squared - MSC, Mean Phase Coherence - MPC); Dynamic time warping;	Time-Series Coupling	significant
(Lanata et al., 2017)	2017	Horse	11 Humans 1 Animals	none	AAI	none	Heart Rate	ECG (textile-based, 250 Hz)	HRV	Nonlinear coupling and similarity measures: Cross-Correntropy; Cross information Potential; Correntropy coefficient;	Time-Series Coupling	significant
(McDuffee et al., 2024)	2024	Horse	16 Humans 8 Animals	Veterans (5 females, 11 males) diagnosed with posttraumatic stress disorder (PTSD)	AAI	BDI MAQ SF-36 STAXI PCL-M Video + custom ethogram	Heart Rate; Cortisol; Oxytocin;	Cort: Salimetrics ELISA (salivary) Ox: Enzo ELISA (saliva for humans, plasma for horses) Weekly, 8 sessions 30 min before session 15 min post session Polar monitors + Kubios HRV software	Cort: µg/dL; Ox: pg/ml bpm mean HR interval, RR, SDNN, RMSSD; LF/HF ratio, and non-linear domain (SNS and PNS indices).	Bland–Altman plots of HRV indices (SNS/PNS ratio)	time series correlation	significant
(Naber et al., 2025)	2025	Horse	10 Humans 4 Animals	10 young women (ages 16–27, mean = 21.8 years) with diagnosed mild (N = 5) or moderate (N = 5) intellectual disability	AAT	GLADS		Polar® V800 (humans), H7 (horses) Salivette® + enzyme immunoassay pre intervention post challenge immediately post session 30 min post session dt ~ 60-75 min	BPM SD1, SDNN, RMSSD µg/dL	Spearman correlation	discrete-Time Correlation Analysis	partial
(Nagasawa et al., 2015)	2015	Dog; Wolf;	30 Humans 30 Dogs 11 Wolves	none	COMPANIONSHIP	Video + custom ethogram	Oxytocin	Urine sampling + ELISA pre interaction post interaction (30 min)	pg Ox / mg creatinine	Spearman’s rank correlation coefficient (two-tailed)	discrete-Time Correlation Analysis	significant
(Nagasawa et al., 2023)	2023	Dog	22 Humans 22 Animals	none	COMPANIONSHIP	Video + custom ethogram	Heart Rate	ECG Faros 360° (Bittium) 1000 Hz	HRV( SDRR, RMSSD, MEAN RRI)	Correlation coefficients (not specified)	time series correlation	significant
(Nomoto et al., 2024)	2024	Dog	6 Humans 6 Animals	none	COMPANIONSHIP	POMS-II	Breath Rithm	High-sensitivity magnetic sensor (dogs) Thermocouple under nostrils (humans)	Breathing interval (s) peak detection	Generalized Linear Mixed Model (GLMM) to test the effect of human breathing on dog breathing. Fixed factors: human ΔBI, condition. Random effect: dog-owner pair.	Generalized Linear Mixed Models	significant
(Rankins et al., 2025a)	2025	horse	9 Humans 12 Animals	veterans diagnosed with post-traumatic stress disorder (PTSD)	AAI	none	Heart Rate	ECG (Televet 100, 500 Hz)	HR (bpm), RMSSD, LF/HF	ANOVA for group comparisons, Pearson between human/horse indices + Bonferroni	discrete-Time Correlation Analysis	absent
(Ren et al., 2024)	2024	Dog	1 Human 19 Animals	Shank3 mutant dogs (CRISPR/Cas9)	COMPANIONSHIP	Video + custom ethogram	Brain Connectivity	Wireless 16-channel EEG + ANN artifact removal 500 Hz 5-min sessions over 5 days	Interbrain correlation GPDC TBR	Interbrain correlation (Pearson correlation of EEG power). Generalized Partial Directed Coherence (GPDC) – directionality of coupling. Theta/Beta Ratio (TBR) – attention index	Time-Series Coupling	significant
(Rişvanli et al., 2025)	2025	Horse	40 Humans 40 Animals	none	COMPETITIVE SPORT	none	hormons: Cortisol, ACTH, b-endorfina, epinefrina, norepinefrina, T3, T4 (ELISA) Biochemical: Na,K, CREA, urea, TP, ALB, Mg , AP, CK, ALT, AST Haematological: WBC, RBC, HGB, HCT, MCV, MCH, MCHC, PLT, LYM, GRA	Horm: Species-specific ELISA kits Bioch: Autoanalyzer + electrolyte analyzer Haem: Laser hematology analyzer 30 min before game up to 30 min post game	Horm: pg/ml or ng/ml	Spearman correlation for horse-rider parameters, + analysis separately for winners/losers .	discrete-Time Correlation Analysis	partial
(Ryan et al., 2019)	2019	Dog	29 Humans 29 Animals	none	COMPANIONSHIP	Video + custom ethogram Attachment: Adapted from Wanser & Udell (2019)	Cortisol; Cg A;	Cort: Saliva sampling + Salimetrics EIA CgA: Saliva sampling + Cosmo Bio EIA T1: ~10 min after arrival; T2: post-SST (21 min c.ca)	Cort: mg/dL CgA: pmol/mL	Pearson Correlation	discrete-Time Correlation Analysis	partial
(Schöberl et al., 2012)	2012	Dog	22 Humans 22 Animals	none	COMPANIONSHIP	NEO-FFI (Costa & McCrae 1992) Dog Relationship & Attachment Scales ( custom) Custom observer-rated inventory (Feaver et al. 1986, modified)		Saliva sampling + EIA assay Control: 5 morning sample, 5 afternoon, 20 min intervals Sessions: every 20 minutes 1st, 2nd sessions (60 m): 4 3rd session (40 m): 3	ng/mL	Spearman Correlation	discrete-Time Correlation Analysis	absent
(Schöberl et al., 2017)	2017	Dog	132 Humans 132 Animals	none	COMPANIONSHIP	NEO-FFI (human) MCPQ-R (dog) RSQ FERT custom interaction style video + custom ethogram		Saliva sampling + EIA assay pre and 15 min post each test (30/45 min between samples) morning, midday and evening in control days	ng/mL intra-individual coefficient of variation (iCV)	Spearman Correlation (iCV)	discrete-Time Correlation Analysis	absent
(Strzelec et al., 2013)	2013	Horse	36 Humans 36 Animals	none	COMPETITIVE SPORT	none		Saliva sampling + Cortisol EIA (DSL-10-67100) after 3 competition (on 3 consec days)	nmol/L	Pearson Correlation	discrete-Time Correlation Analysis	partial
(Sundman et al., 2019)	2019	Dog	58 Humans 58 Animals	none	COMPETITIVE SPORT	PetPace™ smart collar Activity categories (rest, low, medium, high) DPQ (Jones 2008), BFI (Zakrisson 2010)		Hair sampling + RIA assay september (summer) february (winter)	pg/mg hair long-term HCC months	Generalised Linear Model (other parameters: dog sex, breed, sport or non-sport)	Generalized Linear Models	significant
(Wienhold et al., 2025)	2025	Horse	42 Participants 3 Trainers 4 Animals	patient group of 36 women undergoing psychotherapeutic treatment for various mental health conditions, including: Depression Post-traumatic stress disorder (PTSD) Anxiety disorder Social phobia Psychosis Adjustment disorder	AAT	CTQ PSS Shut-D VAS	Heart Rate	Polar H10 + HRV Logger App	HRV (alta frequenza)	cross-wavelet power analyses	Time-Series Coupling	significant
(Wojtaś et al., 2020)	2020	Dog	41 Humans 41 Animals	none	WORKING ANIMALS	none		Saliva sampling + DRG Salivary Cortisol HS ELISA pre exam post exam (30 min c.ca)	ng/mL mean ± SD	Spearman Correlation	discrete-Time Correlation Analysis	partial
(Wojtaś et al., 2022)	2022	Dog cat	25 Humans 45 Dogs 55 Cats	none	COMPANIONSHIP	MDORS CORS (modified)		Hair sampling + DRG Salivary Cortisol HS ELISA one sample		Spearman Correlation	discrete-Time Correlation Analysis	partial
(Yorke et al., 2013)	2013	Horse	4 Humans 4 Animals	children aged 8–10 years who met the criteria for post-traumatic stress disorder (PTSD)	AAT	CPSS STAIC Video-based observation (custom)	Cortisol	Saliva sampling + ELISA baseline: 1 day a week * 3 week 3 samples a day control / session: 1 sample every 20-30 min of 1 hour sessions/control	ng/mL weeks	Time series analysis for each child-horse pair.	cross-correlation	significant
