# Supplementary material for: Evidence of Physiological Comodulation During Human–Animal Interaction: A Systematic Review
Source: Ann N Y Acad Sci. 2026 Jun 4;1560(1):e70299. doi: 10.1111/nyas.70299 (PMC13238372; doi:10.1111/nyas.70299)
Supplement: Supplementary file 5 — Supplementary Materials: Supp5‐risk‐of‐bias‐table.xlsx [file NYAS-1560-0-s004.xlsx]

## Sheet: Sheet1
Study	Bias due to confounding	Bias in sample selection	Bias in physiological measurement	Bias in statistical analysis	Bias in outcome reporting	Overall risk of bias - based on combination of the 5 subestimates: 1. all Low = Low 2. at least one Moderate = Low to moderate 3. at least two Moderate = Moderate 4. at least one High = Moderate to High 5. at least two High = High.
(Nagasawa et al., 2023)	Moderate The study considers age, sex, interaction duration, and familiarity, but does not systematically control for temperament, emotional state, or cultural differences.	Moderate Participants were recruited from hospitals, parks, and universities without randomization. The small sample size (n = 22) limits generalizability.	Moderate ECG was recorded with validated devices, but signal quality varied between species.	High Mixed models and non-parametric tests were used, but the authors did not report testing for normality nor specify the type of correlation used.	High Results were transparently reported, but no normality tests were reported, and the correlation method was not specified.	High The study is well-conducted for exploratory research, but limitations exist across all domains, especially in sampling, measurement and correlation assessment.
(Lanata et al., 2016)	Moderate The study controlled for interaction type and duration, but only one horse was used across all trials, limiting generalizability. Individual differences in horse behavior or physiology were not accounted for.	High Eleven human participants were included, but only one horse. The small and unbalanced sample may introduce bias and limit the applicability of findings to broader human–horse interactions.	Low Heart rate variability (HRV) was measured using validated ECG systems with textile electrodes. Signal preprocessing and artifact removal were carefully implemented using established algorithms.	HIgh Appropriate statistical tests (Wilcoxon signed-rank, Benjamini-Hochberg correction) and classification methods (Nearest Mean Classifier with cross-validation) were used. The presence of synchronization is not statistically validated against a null model, but only inferred from relative changes across phases.	Low Findings were transparently presented, including limitations and the need for further research. The study acknowledged its exploratory nature and the need for replication.	High Despite rigorous methodology and analysis, the use of a single horse and small sample size suggest a moderate overall risk of bias.
(Lanata et al., 2017)	Moderate The study controlled for interaction phases and used consistent protocols, but only one horse was used across all trials. This limits the ability to generalize findings and introduces potential confounding from individual horse characteristics.	High The study included 11 human participants but only one horse. This unbalanced and small sample size may introduce selection bias and limits external validity.	Low Heart rate variability (HRV) was measured using validated textile-based ECG systems. Signal processing included artifact removal and interpolation, and nonlinear coupling metrics were rigorously applied.	High Appropriate statistical tests (Wilcoxon signed-rank, Benjamini-Hochberg correction) and a robust classification method (SVM with leave-one-subject-out cross-validation) were used. The presence of synchronization is not statistically validated against a null model, but only inferred from relative changes across phases.	Low Results were clearly reported, including limitations and the need for further research. The study acknowledged its exploratory nature and the constraints of using a single horse.	HIgh Despite strong methodology and analysis, the limited and unbalanced sample (especially the use of a single horse) suggests a moderate overall risk of bias.
(Yorke et al., 2013)	High The study does not control for many potential confounders, such as prior trauma severity, horse temperament, environmental stressors, or novelty effects. Matching of child–horse pairs was not randomized.	High Only four child–horse pairs were included, selected from a small pool of screened participants. The sample is not representative and lacks diversity.	Moderate Salivary cortisol was measured using validated ELISA kits, but the timing and frequency of sampling varied, and some samples were missing. Heart rate data were collected but not reported.	Moderate The study uses single-case designs and meta-analysis of cross-correlations, with autocorrelation correction. While appropriate for exploratory work, the small sample limits statistical power and generalizability.	Low Results are transparently reported, including limitations and methodological challenges. The authors avoid overclaiming and call for further research.	High This is a valuable exploratory study with innovative methodology, but the small sample size, lack of randomization, and limited control of confounding variables suggest high overall risk of bias.
(A. L. Baldwin et al., 2023)	Moderate Although the crossover design helps reduce inter-individual variability, potential confounders such as prior experience with horses, baseline emotional state, and physical fitness were not controlled.	Moderate Participants were self-selected, all Caucasian, and from a high-income area. This limits generalizability and introduces selection bias.	Low HRV was measured using validated devices (Zephyr Bioharness for humans, Polar RS800CX for horses), with simultaneous recordings and standardized protocols.	High Appropriate statistical tests were used for pre-post comparison (paired t-tests, Wilcoxon, FFT), with blinded data analysts and validated software (Kubios). Nevertheless, There is no description of a quantitative method for comparison of peak frequencies.	Low All relevant outcomes were reported, including non-significant results. Tables and figures were clear and comprehensive.	Moderate to High The overall risk is moderate to high, mainly due to the missing report of a rigorous peak-frequency analisys, the sample selection and the lack of full randomization, despite strong measurement practices.
(Guidi et al., 2016)	Moderate The study used a controlled protocol with three interaction phases and simultaneous ECG monitoring, but only one horse was used for the interaction study, which limits generalizability and may introduce horse-specific effects.	High The human sample was small (N=14) and homogeneous in age, and only one horse was used for interaction. The validation study used seven horses, but the interaction study's limited diversity reduces external validity.	Low The wearable textile-based ECG system was validated against standard Ag/AgCl electrodes, showing significantly fewer motion artifacts. Signal processing was robust and well-documented.	Low Appropriate statistical tests were used (Wilcoxon signed-rank, Benjamini-Hochberg correction, SVM classification with LOSO validation), and results were clearly reported.	Low Results were transparently presented, including confusion matrices, p-values, and limitations. The study acknowledges its preliminary nature and the need for further research.	Moderate to High Despite strong methodology and signal validation, the use of a single horse and small sample size in the interaction study suggest a moderate overall risk of bias.
(Schöberl et al., 2012)	Moderate The study controls for dog sex and reproductive status (only intact males), but not for breed, prior training, or environmental novelty. Owner personality and relationship quality are considered, but directionality of effects remains unclear.	Moderate The sample is small (22 dyads), includes only male dogs, and is limited to urban, healthy owners. This restricts generalizability and may introduce selection bias.	Low Salivary cortisol was measured using validated immunoassays, with multiple time points and control days. Sampling protocols were standardized and minimally invasive.	Low Appropriate use of GLMs, non-parametric tests, and PCA for dimensionality reduction. Clear reporting of model selection and significance thresholds.	High Results are clearly reported, including null findings. However, the exploratory nature and lack of correction for multiple comparisons may inflate Type I error risk.	Moderate to High The study is methodologically sound and innovative, but limited by small, homogeneous samples and exploratory design, suggesting a moderate overall risk of bias.
(Janczarek et al., 2013)	Moderate The study considered horse sex and trainer identity but did not control for other potential confounders such as horse temperament, prior human interaction, or environmental factors. Emotional state was inferred solely from heart rate (HR), which can be influenced by multiple variables.	High The study included 40 horses (20 colts, 20 fillies) and only 2 trainers. Horses were randomly assigned, but the limited number of trainers and lack of randomization in trainer-horse pairing may introduce bias.	Low Heart rate was measured using validated Polar S810 telemetry devices, synchronized between horse and trainer, with readings every 60 seconds and only during periods of immobility, reducing motion artifacts.	Moderate Appropriate statistical methods were used, including two-way ANOVA, Tukey’s test. The use of Pearson’s correlation is questionable, as assumptions of linearity and normality were not explicitly tested.	Low Results were transparently reported, including non-significant findings. The discussion acknowledged limitations and variability in emotional synchrony.	Moderate to High The study is methodologically sound and transparent, but the small number of trainers and limited control over psychological and environmental variables suggest a moderate overall risk of bias.
(Baldwin et al., 2021)	Moderate The study used a within-subject repeated measures design, which helps control for inter-individual variability. However, potential confounders such as medication use, prior experience with horses, and environmental noise (urban traffic) were not fully controlled or randomized.	Moderate Participants were not randomly selected and were recruited from a single assisted living facility. Some had prior relationships with the horses, and participation was voluntary, introducing potential selection bias.	Low HRV was measured using validated devices (Zephyr Bioharness for humans, Polar RS800CX for horses), with simultaneous recordings and standardized protocols. Data were analyzed using Kubios software.	HIgh Appropriate statistical tests were used (ANOVA, t-tests, Wilcoxon), with power analysis conducted a priori. HRV frequency domain analysis was performed using FFT, but no rigorous statistical comparison of peak frequencies has been done: oscillation frequencies were assumed to matched when identical to three or four decimal points.	Low All relevant outcomes were reported, including non-significant results. Tables and figures were comprehensive, and limitations were transparently discussed.	Moderate to High The study is well-conducted and transparent, but the lack of a control group and potential selection bias limit causal inference, as well as the strong limitations of the peak-frequency analysis. The repeated measures design and robust physiological methods strengthen internal validity.
(Handlin et al., 2012)	Moderate The study used a correlational design without controlling for potential confounders such as owner personality traits, dog temperament, or prior interaction history. The direction of causality between hormone levels and relationship quality cannot be determined.	High The sample was small (N=10), homogeneous (middle-aged women with male Labrador Retrievers), and self-selected, limiting generalizability and increasing the risk of selection bias.	Low Oxytocin and cortisol were measured using validated enzyme immunoassays, and blood samples were collected at multiple time points. The procedure was standardized and minimally stressful for dogs.	Moderate Non-parametric correlations were used appropriately due to small sample size, but multiple comparisons were made without correction for false discovery rate, increasing the risk of Type I error.	Low Results were transparently reported, including both significant and non-significant findings, and limitations were acknowledged.	Moderate to High While the physiological methods were sound, the small, homogeneous sample and correlational design limit the strength and generalizability of the conclusions.
(Callara et al., 2024)	Moderate The study controlled for familiarity, side of interaction, and used a no-interaction baseline (S1), but did not fully account for potential confounders such as individual horse temperament.	Moderate The sample included 20 horses and 22 humans, with repeated pairings and a mix of familiar/unfamiliar dyads. While the sample was well-characterized, the limited number of unique individuals and non-random recruitment may affect generalizability.	Low ECG and HRV were measured using validated wearable systems for both species, with robust signal processing and frequency-domain analysis. The methodology was transparent and technically sound.	Low Advanced statistical methods were used, including time-varying Granger causality, cluster correction, and bootstrapping. Behavioral correlations were rigorously tested with permutation p-values and Bonferroni correction.	Low Results were comprehensively reported, including both significant and non-significant findings, with clear figures, tables, and methodological transparency. Limitations were acknowledged.	Moderate Despite excellent methodological rigor, the moderate sample size, potential unmeasured confounders, and repeated use of individuals suggest a moderate overall risk of bias.
(Gnanadesikan, King, et al., 2024)	Moderate The study used a within-subjects design and included a nonsocial control condition, but potential confounders such as pre-study arousal, individual differences in temperament, and the use of a single unfamiliar dog were not fully controlled.	Moderate Participants were recruited from the community and included only children aged 8–10 with a pet dog. The epigenetic sub-study was limited to white, non-Hispanic children, which limits generalizability.	Low Oxytocin was measured using validated ELISA kits with rigorous protocols for saliva and urine collection, extraction, and standardization. Inter- and intra-assay variability was reported and accounted for in the analysis.	Low Bayesian multilevel models were used with appropriate priors, covariates, and random effects. The analysis was transparent, robust, and well-justified.	Low Results were comprehensively reported, including null findings, with clear figures, tables, and discussion of limitations.	Moderate Despite excellent methodology and reporting, the use of a single unfamiliar dog, lack of acclimation period, and limited demographic diversity suggest a moderate overall risk of bias.
(Naber et al., 2025)	Moderate The study controlled for time of day, session structure, and familiarity with horses and therapist, but could not fully control for environmental factors (e.g., proximity to horses during control sessions) or prior EAT experience, which may have influenced physiological responses.	Moderate The sample included 10 female clients with intellectual disabilities and 4 therapy horses, selected from a single EAT center. While inclusion criteria were clear, the small and homogeneous sample limits generalizability.	Low Heart rate, HRV, and salivary cortisol were measured using validated tools (Polar V800, Kubios HRV, ELISA kits). Sampling was standardized and artifact correction was applied.	Low Appropriate statistical tests were used (e.g., t-tests, Wilcoxon, Friedman, Spearman correlations), with corrections for multiple comparisons and effect sizes reported.	Low Results were transparently reported, including null findings and limitations. The study clearly distinguished between exploratory and confirmatory findings.	Moderate Despite rigorous methodology and transparent reporting, the small sample size, lack of blinding, and potential environmental confounds suggest a moderate overall risk of bias.
(Jones & Josephs, 2006)	Moderate The study controlled for pre-competition hormone levels and time of day, but could not control for all potential confounders (e.g., dog temperament, handler-dog relationship history, environmental stressors). The naturalistic setting limited experimental control.	Moderate The sample included 83 male handler-dog teams from a real agility competition. While ecologically valid, participants were self-selected volunteers, and only male handlers were included, limiting generalizability.	Low Salivary testosterone and cortisol were measured using validated immunoassays with high intra- and inter-assay reliability. Dog cortisol was collected non-invasively and validated against plasma levels.	Low Appropriate statistical methods were used, including regression, structural equation modeling, and residualized change scores. Moderation and mediation were tested with clear reporting of effect sizes and significance.	Low Results were transparently reported, including null findings and limitations. The discussion addressed alternative explanations and acknowledged the study’s observational nature.	Moderate Despite strong methodology and analysis, the lack of randomization and limited control over contextual variables in a naturalistic setting suggest a moderate overall risk of bias.
(Koskela et al., 2024)	Moderate The study controlled for several variables (e.g., breed type, activity levels, task order) and used a cross-over design. However, the sample was limited to cooperative breeds and mostly female owners, and potential confounders like dog personality or moment-to-moment HRV synchrony were not fully addressed.	Moderate Participants were self-selected, mostly active in dog sports, and highly motivated. This may limit generalizability to the broader dog–owner population. The sample size (n = 25 dyads) was modest, though effect sizes were moderate to strong.	Low Heart rate variability (HRV) and activity were measured using validated ECG and accelerometer devices. Data were preprocessed with expert-reviewed software (Kubios), and motion artifacts were accounted for.	Low Appropriate statistical methods were used, including multivariate regression, Spearman correlations, and pseudocorrelation checks. Assumptions were tested and clearly reported.	Low Results were transparently reported, including null findings and limitations. Supplementary data and metadata were made available.	Moderate Despite strong methodology and analysis, the limited sample diversity and potential selection bias suggest a moderate overall risk of bias.
(Katayama et al., 2019)	Moderate The study controlled for several variables (e.g., time of day, dog age, sex, time spent together), but the naturalistic design and small sample size (n = 14 analyzed pairs) limited control over individual differences in stress reactivity and emotional expression.	Moderate Participants were recruited from parks and clinics, and 20 of 34 dyads were excluded due to technical issues. This high exclusion rate may introduce selection bias and limit generalizability.	Low Heart rate variability (HRV) was measured using validated ECG methods with high temporal resolution. Parameters (RRI, SDNN, RMSSD) were appropriate for assessing autonomic responses.	Low Appropriate statistical methods were used, including generalized linear models, correlation analyses, and correction for multiple comparisons. The analysis was transparent and well-reported.	Low Results were clearly reported, including null findings and limitations. The discussion acknowledged the small sample size and technical constraints.	Moderate Despite strong methodology and analysis, the small final sample and high exclusion rate suggest a moderate overall risk of bias.
(Holder et al., 2024)	Moderate The study used a within-subject design and multimodal data collection (physiological, behavioral, survey), but lacked randomization and control over variables like leash use, dog familiarity, and environmental context, which may have influenced outcomes.	Moderate The pilot study used a convenience sample of 8 humans and 4 dogs, with 22 sessions. While inclusion criteria were clear, the small and non-random sample limits generalizability.	Low The custom synchronized wearable system was validated against commercial devices, with high sampling rates and robust signal processing.	Low Appropriate non-parametric tests (Wilcoxon, Pearson, DTW) were used, and multimodal analyses were well-justified. Limitations in interpretation were acknowledged.	Low Results were transparently reported across modalities (survey, behavior coding, physiology), including null and unexpected findings. Limitations and future directions were discussed.	Moderate Despite strong methodology and transparency, the small sample size and lack of randomization suggest a moderate overall risk of bias.
(Grigg et al., 2022)	Moderate The study used a within-subject design and controlled for baseline cardiac activity, but the verbal stressor applied to human handlers may not have been strong enough to induce measurable changes. Also, dogs were handled by unfamiliar humans, which may have influenced stress independently of handler emotional state.	Moderate Dogs were recruited from the university community and excluded if highly trained or aggressive. However, the sample size was reduced due to dropouts and technical issues, and all human participants were students, mostly female, limiting generalizability.	Low Heart rate and HRV were measured using validated Polar H10 monitors, with appropriate preprocessing and artifact correction using Kubios software.	Moderate Appropriate statistical tests were used (repeated measures ANOVA, Friedman tests, correlation analyses), with corrections for multiple comparisons and effect size reporting. The use of Pearson’s correlation is questionable, as assumptions of linearity and normality were not explicitly tested.	Low Results were transparently reported, including null findings and limitations. Supplementary materials were provided, and behavioral and cardiac data were analyzed in detail.	Moderate Despite strong methodology and transparent reporting, limitations in sample diversity, stressor strength, and individual variation, as well as the use of Pearson's correlation coefficient, suggest a moderate overall risk of bias.
(McDuffee et al., 2024)	Moderate The study did not control for concurrent pharmacotherapy or psychotherapy among participants, which may confound the observed effects of equine-facilitated psychotherapy (EFP). However, no new treatments were initiated during the study.	Moderate A convenience sample of 16 Veterans was used, with no matched control group. Participants were self-selected and may have had a positive predisposition toward EFP, limiting generalizability.	Low Validated methods were used for collecting and analyzing cortisol, oxytocin, and heart rate variability (HRV) in both humans and horses. Sampling times were standardized to account for diurnal variation.	Low Appropriate statistical tests were used, including repeated measures ANOVA, Bland–Altman plots, and HRV domain analyses. Data were pooled and corrected for artifacts.	Low Results were transparently reported, including null findings and limitations.	Moderate Despite strong methodology and transparent reporting, the lack of a control group and potential confounding variables suggest a moderate overall risk of bias.
(Rankins et al., 2025a)	Moderate The study uses a randomized controlled design for veterans and matched horses, but does not control for fitness level, medication use, or comorbidities, which may influence HRV.	Moderate The sample size is small (n=6 veterans in AH group), and recruitment was limited. Horses were selected based on prior experience, which may introduce selection bias.	Low ECG data were collected with validated equipment and processed using standard algorithms (Pan-Tompkins, FFT), with manual correction and artifact exclusion.	Low Appropriate mixed-model ANOVAs and Bonferroni corrections were used. Data were log-transformed when needed, and repeated measures were handled correctly.	Moderate Results are transparently reported, including null findings and limitations. However, the study was not pre-registered and emphasizes exploratory outcomes.	Moderate Despite strong methodology and transparent reporting, the small sample size, lack of pre-registration, and limited control of confounders suggest a moderate overall risk of bias.
(Friend et al., 2023)	Moderate The study included a control period without horse interaction and controlled for sex, age, and drug of choice in the analysis. However, potential confounders such as individual differences in withdrawal severity, medication use, and prior exposure to animals were not fully accounted for.	Moderate Participants were self-selected from a residential SUD treatment program and all volunteered, which may introduce selection bias. The sample size was small (n=18), and participants had no prior horse experience, which limits generalizability.	Low Validated tools were used for salivary cortisol (Salimetrics ELISA) and heart rate (Fitbit for humans, Polar Equine for horses), with appropriate handling, storage, and duplicate assays.	Low Appropriate non-parametric and mixed-model analyses were used, with covariates and repeated measures accounted for. Correlations were tested with Spearman’s method.	Low Results were clearly reported, including both significant and non-significant findings, with figures and tables. Limitations and tendencies were transparently discussed.	Moderate Despite strong methodology and transparent reporting, the small sample size, self-selection, and limited control of confounders suggest a moderate overall risk of bias.
(Nagasawa et al., 2015)	Moderate The study compares dogs and hand-raised wolves, but does not fully control for early-life experience, sex differences, or individual temperament, which may influence oxytocin responses and gaze behavior.	Moderate Participants were recruited voluntarily and the sample size was small (especially in the long-gaze group and oxytocin-treated subgroups), limiting generalizability and statistical power.	Low Urinary oxytocin was measured using validated ELISA methods, with pre/post comparisons and appropriate timing. Behavioral coding was systematic and blinded.	Moderate Appropriate statistical tests (e.g., regression, group comparisons) were used, but some subgroup analyses (e.g., sex-specific effects) may be underpowered.	Moderate Results are clearly reported, including null findings in wolves and male dogs. However, no pre-registered protocol is available, and selective emphasis on significant findings is possible.	Moderate The study is innovative and well-conducted, but limitations in confounding control, sample size, and lack of pre-registration suggest a moderate overall risk of bias.
(Ren et al., 2024)	Moderate The study controls for age, sex, and genotype, but does not account for prior socialization, temperament, or environmental factors that may influence neural coupling and attention.	Moderate Dogs were laboratory-bred and trained for EEG tasks, which may limit generalizability to pet dogs. The sample includes both wild-type and genetically modified dogs, but group sizes are small.	Low EEG was recorded with synchronized wireless systems and electrodes placed according to standard protocols. Artifact detection and removal were thorough, using wavelet transformation and neural networks.	Low Appropriate statistical tests were used (ANOVA, Friedman, Mann–Whitney), with corrections for multiple comparisons. EEG data were processed with validated methods.	Moderate Results are clearly reported, including null findings and limitations. However, the study was not pre-registered and emphasizes positive effects of LSD without blinding or placebo control.	Moderate The study is methodologically rigorous and innovative, but limitations in sample diversity, lack of pre-registration, and potential placebo effects suggest a moderate overall risk of bias.
(Ryan et al., 2019)	Moderate The study controls for time of day, dog health, and prior cohabitation, but does not account for owner personality, prior training, or environmental novelty effects that may influence stress responses.	Moderate The sample includes 26 securely attached owner-dog dyads, limiting generalizability and preventing comparisons across attachment styles. Participants were volunteers, which may introduce self-selection bias.	Low Salivary cortisol and chromogranin A were measured using validated ELISA kits, with duplicate assays and clear protocols. Sampling times were aligned with known hormone kinetics.	Low Appropriate transformations, outlier handling, and statistical models (GLM, regression, partial correlations) were used. Analyses accounted for separation anxiety and reported effect sizes.	Moderate Results are transparently reported, including null findings and limitations. However, the absence of insecurely attached dyads limits interpretation of attachment-related effects.	Moderate The study is methodologically rigorous and well-controlled, but limited by sample homogeneity and potential unmeasured confounders, suggesting a moderate overall risk of bias.
(Strzelec et al., 2013)	Moderate The study considers horse sex, rider gender, and competition phase, but does not control for rider experience, horse temperament, or environmental factors that may influence cortisol levels.	Moderate The sample includes 36 horse-rider pairs from a national championship, which may not represent broader populations. All horses were healthy and trained with their riders for at least 10 months.	Low Salivary cortisol was measured using validated immunoassays, with standardized sampling times post-competition.	Moderate Appropriate use of ANOVA and Tukey test. Statistical significance thresholds are clearly defined, and variability is acknowledged. Pearson correlation has been used, but no normality tests are reported, which may limit its appropriateness.	Moderate Results are clearly presented, including null findings and correlations. However, the interpretation of horse-rider synchrony is speculative and would benefit from more cautious framing.	Moderate The study is methodologically sound and contributes valuable data, but limitations in sample diversity and control of confounding variables suggest a moderate to high overall risk of bias, as well as the use of Pearson correlation in absence of data normality assessment.
(Nomoto et al., 2024)	Moderate The study controls for some variables (e.g., rest vs. stimulation conditions, synchronized clocks), but does not account for factors like dog temperament, prior training, or familiarity effects beyond owner–dog dyads.	Moderate The sample size is small (N=6 dyads), and all dogs were tested only with their owners, limiting generalizability and preventing assessment of familiarity effects.	Low Respiration was measured using validated, non-invasive sensors (magnetic for dogs, thermocouple for humans), with synchronization and artifact exclusion procedures.	Low Appropriate statistical models (GLMM, ANOVA) were used, with clear reporting of fixed and random effects and correction for repeated measures.	Moderate Results are clearly reported, including null findings (e.g., no emotional effect), but no pre-registration is mentioned and emphasis is placed on significant synchrony.	Moderate The study is methodologically sound and innovative, but limited by small sample size, lack of pre-registration, and untested generalizability beyond owner–dog pairs.
(Buttner et al., 2015)	Moderate The study controlled for some variables (e.g., time of sample collection, prior runs, medications), but potential confounders like physical exertion, emotional state, and environmental factors (e.g., competition stress) were not fully accounted for.	Moderate Participants were self-selected from agility competitions and not randomized. The sample was skewed toward older female handlers, which may limit generalizability.	Low Hormonal levels were measured using validated salivary assays for both species, with appropriate controls and duplicate testing. However, dogs had only two samples due to practical constraints.	Low Structural equation modeling was used appropriately, with model fit indices reported and alternative models tested. Data transformations and controls for baseline levels were applied.	Low Results were transparently reported, including non-significant findings and limitations.	Moderate The study is methodologically sound and innovative, but the naturalistic setting and lack of behavioral stress measures in dogs introduce moderate risk of bias.
(Rişvanli et al., 2025)	Moderate The study controls for age, sex, breed, and training conditions, but does not account for individual temperament, rider experience, or environmental stressors that may influence physiological responses.	Moderate The sample includes 40 horses and 40 riders from four teams, but all are male and from a single breed and league, which limits generalizability.	Low Blood samples were collected systematically before and after games, and hormone levels were measured using validated ELISA kits with reported sensitivity and variability. Haematological and biochemical analyses were performed with standard equipment.	Low Appropriate nonparametric tests (Mann–Whitney, Wilcoxon, Spearman) were used due to non-normal data distribution. Correlations were clearly reported with significance levels.	Moderate Results are detailed and transparent, including null findings. However, the interpretation of physiological correlations in relation to victory/defeat could benefit from more cautious framing and consideration of alternative explanations.	Moderate The study is well-designed and methodologically sound, but limitations in sample diversity, potential confounders, and interpretation of complex physiological data suggest a moderate overall risk of bias.
(Byrne & Arnott, 2024)	Moderate The study controlled for prior veterinary experience and standardized the environment, but did not account for factors like dog temperament, prior owner stress, or the influence of lack of interaction during the experiment, which may have affected canine stress responses.	Moderate Participants were self-selected via social media and mostly female, which may limit generalizability. The sample size was small (N=28), reducing statistical power and external validity.	Low Heart rate and HRV were measured using validated Polar® H10 monitors, with appropriate protocols and verification. However, incomplete data due to fur interference was acknowledged.	Low Appropriate statistical tests were used (ANOVA, regression, PCA, non-parametric tests), with corrections for sphericity and assumptions checked. The analysis was thorough and well-justified.	Low Results were transparently reported, including non-significant findings and limitations. The discussion was balanced and supported by data.	Moderate The study is well-designed and methodologically sound, but limitations in sample size, generalizability, and potential confounders suggest a moderate overall risk of bias.
(Hockenhull et al., 2015)	Moderate The study used a crossover design and controlled for order effects, but potential confounders such as handler anxiety, horse temperament, and environmental variation (e.g., indoor vs. outdoor arenas) were not fully accounted for.	Moderate The sample included 17 horse–handler pairs with complete HR data, recruited via convenience sampling. The small sample size and overlap between familiar and unfamiliar handler groups may limit generalizability.	Low Heart rate was measured using validated Polar RS800 monitors, with consistent procedures and 16 time-point recordings per trial. HRV was not used due to short duration, which was justified.	Low Appropriate non-parametric tests (Wilcoxon, Mann–Whitney, Spearman) were used due to non-normal data. Analyses were clearly reported and aligned with study aims.	Low Results were transparently reported, including both significant and non-significant findings, and limitations were discussed.	Moderate The study was well-conducted and transparent, but limitations in sample size, potential confounders, and generalizability suggest a moderate overall risk of bias.
(Kang & Yun, 2016)	Moderate The study controlled for time of day and used baseline cortisol levels, but did not account for individual differences in horse temperament, rider experience beyond class level, or environmental factors that could influence stress.	Moderate The sample included 24 horses and 23 adult riders from a university program. While groups were balanced and randomly assigned, the sample was limited to one location and population, reducing generalizability.	Low Salivary cortisol was measured using validated immunoassay kits, with duplicate assays and clear protocols. Samples were collected at consistent time points and stored appropriately.	Moderate Appropriate statistical methods were used (two-way repeated measures ANOVA). The use of Pearson’s correlation is questionable, as assumptions of linearity and normality were not explicitly tested.	Low Results were transparently reported, including non-significant findings. The discussion acknowledged limitations and contextualized findings with prior literature.	Moderate The study was well-conducted and transparent, but the limited sample diversity and lack of control for some confounding variables suggest a moderate overall risk of bias.
(Harvie et al., 2021)	Moderate The study used a mild stress induction (performance evaluation framing) and controlled for time of day and baseline measures, but did not fully account for environmental variables during walks or prior owner-dog interactions.	Moderate Participants were recruited via convenience sampling (e.g., university students, public posters), and only dyads with complete HR and cortisol data were included in analyses (20–42 dyads depending on the measure), which may introduce selection bias.	Low Validated tools were used for HR (Polar monitors) and salivary cortisol (ELISA), with appropriate timing and handling protocols. However, cortisol sampling may have missed peak stress responses due to timing.	Low Appropriate statistical models (GLMMs, AIC model selection, linear regressions) were used, with clear reporting of marginal and significant effects.	Low Results were transparently reported, including null and marginal findings, and limitations were discussed.	Moderate The study was well-designed and executed, but limitations in sample representativeness and potential unmeasured confounders suggest a moderate overall risk of bias.
(Wojtaś et al., 2022)	Moderate The study considers emotional closeness and interaction frequency but does not control for other potential confounders like environmental stressors, animal temperament, or grooming habits beyond frequency.	Moderate The sample includes only 25 women recruited online, all owning both cats and dogs. This limits generalizability and introduces potential self-selection bias.	Low Hair cortisol was measured using validated ELISA methods, with triplicate assays and standardized sampling sites. Hair is a reliable matrix for chronic stress assessment.	Low Appropriate non-parametric tests (Spearman, Mann–Whitney, Kruskal–Wallis) were used due to non-normal distributions. Results are clearly reported with p-values and effect sizes.	Low The authors transparently report both significant and non-significant findings, acknowledge limitations, and avoid overinterpretation. Supplementary materials are provided.	Moderate This is a carefully conducted exploratory study with appropriate methodology. Some limitations in sample diversity and unmeasured confounders suggest a moderate overall risk of bias.
(Wienhold et al., 2025)	Moderate The study controls for several covariates (e.g., age, BMI, baseline HRV, mental health status), but does not fully account for menstrual cycle phase, horse temperament, or prior therapist-horse relationships, which may influence HRV synchronization.	Moderate The sample includes only women aged 18–45, with a relatively small number of triads (N=42). Therapy horses and therapists were limited in number, and participants were recruited from a specific region, limiting generalizability.	Low HRV was measured using validated Polar sensors and analyzed with robust preprocessing and cross-wavelet power analysis. Artifact handling was thorough, especially for equine data.	Low The study used multilevel modeling with repeated measures, appropriate covariates, and model comparison via ANOVA. Assumptions were checked, and effect sizes and confidence intervals were reported.	Low Results are transparently reported, including null findings, limitations, and exploratory interpretations. Theoretical frameworks (e.g., attachment theory) are clearly framed as hypotheses.	Moderate This is a methodologically rigorous study with innovative analysis and thoughtful interpretation. Some limitations in sample diversity and unmeasured confounders suggest a moderate overall risk of bias.
(Wojtaś et al., 2020)	Moderate The study controls for some variables (e.g., time of day, caffeine intake, smoking), but does not account for travel stress, prior training intensity, or individual temperament, which may influence cortisol levels.	Moderate The sample includes 41 SAR dog-handler dyads from Poland, with a mix of breeds and sexes. However, the small number of female dogs and handlers limits subgroup analysis and generalizability.	Low Salivary cortisol was measured using validated ELISA kits, with standardized sampling before and after exams. The method is non-invasive and appropriate for stress assessment.	Moderate Appropriate use of parametric and non-parametric tests based on distribution, with correlation analyses and subgroup comparisons.The use of Pearson’s correlation in subgroup analyses is questionable, as dog cortisol data did not meet normality assumptions.	Low Results are clearly presented, including significant and non-significant findings. The authors discuss limitations and avoid overgeneralization.	Moderate This is a well-conducted observational study with thoughtful interpretation. Some limitations in sample diversity and control of external stressors suggest a moderate overall risk of bias.
(Sundman et al., 2019)	Moderate The study controls for breed, sex, lifestyle, and physical activity, but does not account for environmental stressors or shared life events that could influence both dog and owner HCC.	Moderate The sample includes 58 female owners and their dogs (Shetland Sheepdogs and Border Collies), recruited via social media. This limits generalizability to other breeds, male owners, and broader populations.	Low Hair cortisol concentration (HCC) was measured using validated radioimmunoassay protocols, with duplicate samples and acceptable intra/inter-assay variability. Seasonal sampling was well-controlled.	Low Appropriate use of GLMs, GLMMs, and correlation tests. Interactions and covariates were clearly modeled, and model fit was assessed using AIC.	Low Results are transparently reported, including null findings, effect sizes, and limitations. The authors avoid overinterpretation and acknowledge the directionality of influence as a hypothesis.	Moderate This is a well-controlled, statistically robust study with thoughtful interpretation. Minor limitations in sample diversity and potential unmeasured confounders suggest a moderate overall risk of bias.
(Schöberl et al., 2017)	Moderate The study accounts for owner and dog personality, attachment style, and gender combinations, but does not control for breed effects, prior training, or environmental factors such as travel to the lab.	Moderate The sample is relatively large (132 dyads) and balanced by gender and dog sex, but includes only intact dogs and excludes dogs with health issues or pseudo-pregnancy, which may limit generalizability.	Low Cortisol was measured using validated salivary assays, with multiple samples across sessions and a resting day. Sampling protocols were standardized and adjusted for circadian rhythm.	Low Appropriate use of GLMs, nonparametric tests, PCA, and effect size reporting. The study avoids overcorrection for multiple comparisons to reduce Type II error, and includes trends for transparency.	Low Results are thoroughly reported, including null findings, trends, and limitations. The discussion is balanced and acknowledges the exploratory nature of the findings.	Moderate This is a well-designed and statistically robust study with thoughtful interpretation. Minor limitations in sample diversity and environmental control suggest a moderate overall risk of bias.
